# Supplementary material for: Identification of Candidate Causal Polymorphisms in GGT1 and SLC5A1 Associated with Fat Area Ratio on BTA17 in Japanese Black Cattle
Source: Genes (Basel). 2026 Mar 24;17(4):363. doi: 10.3390/genes17040363 (PMC13115740; doi:10.3390/genes17040363)
Supplement: Supplementary file 1 [file genes-17-00363-s001.zip]

Archive with 1 entries (1 files):
- genes-4196356-supplementary.xlsx
