# Supplementary material for: Identification of Candidate Causal Polymorphisms in GGT1 and SLC5A1 Associated with Fat Area Ratio on BTA17 in Japanese Black Cattle
Source: Genes (Basel). 2026 Mar 24;17(4):363. doi: 10.3390/genes17040363 (PMC13115740; doi:10.3390/genes17040363)
Supplement: Supplementary file 1 [file genes-17-00363-s001.zip › genes-4196356-supplementary.xlsx]

## Sheet: Table S1
Table S1 Primer and prove sequences for genotyping in BioMark system or KASP genotyping assay
Position	Gene	SNP ID	Annotation	Primer or prove	Sequence	Method	Genotyping	p-value	LD (r2)
71353854	HORMAD2	rs523305946	missense_variant	ASP1	TTCGCTGACCTTCCTCTTCTTTT	BioMark system	✓	0.003761	0.136
				ASP2	TCGCTGACCTTCCTCTTCTTTC
				LSP	CGTGTGCAGTCAGCAGAGTT
				STA	AGGGATGAAGACTTTCACTGGT
71585888	SEC14L3	rs41855171	missense_variant	ASP1	CCATGTGGGCGTTGTAGC	BioMark system	✓	0.4099	0.113
				ASP2	ACCATGTGGGCGTTGTAGT
				LSP	CATTGGCTTCGGGGTTTTCCT
				STA	CCCGTCCTCGGGCAC
71752633	DUSP18	rs211434634	missense_variant	ASP1	CAGACCACATCCACAGCGT	BioMark system	✓	0.05553	0.269
				ASP2	AGACCACATCCACAGCGC
				LSP	GCGGCCCTGCTTCATCTC
				STA	TCTGTGACTTCTTCGACCCC
71882541	OSBP2	rs444472545	missense_variant	ASP1	GCGGACACGCCTCTTGAT	BioMark system	✓	0.0804	0.269
				ASP2	GCGGACACGCCTCTTGAC
				LSP	GCTGGATGGCGCCTCG
				STA	GCTGTAGTTGGGCTTGTCA
71897035	OSBP2	rs454819829	downstream_gene_variant	ASP1	CTTGCAATTTCTCTCTCTCTCTCTCTATATC	BioMark system		-	-
				ASP2	TCTTGCAATTTCTCTCTCTCTCTCTCTATATA
				LSP	GTCAGAATAAATAAAAAGACATCCACAGCTATTATATATT
				STA	TTGCAATTTCTCTCTCTCTCTCTCT
72064681	SELENOM	rs110232534	missense_variant	ASP1	GAGACGCTCCTGACCACG	BioMark system	✓	0.05876	0.14
				ASP2	GAGACGCTCCTGACCACT
				LSP	GCGCCCCCAGACCTAAAG
				STA	TAGGCCCGCCGGAGA
72078105	INPP5J	rs134285446	missense_variant	ASP1	ACGCGTACAAGATGGACTCAC	BioMark system		-	-
				ASP2	ACGCGTACAAGATGGACTCAT
				LSP	CAGAGCCAACCGTGGTTCC
				STA	GCACGCACGCGTACA
72183709	LIMK2	rs110521484	splice_region_variant	ASP1	CTGGCATTCAGAACACCTGAAG	BioMark system		-	-
				ASP2	CTGGCATTCAGAACACCTGAAA
				LSP	GGCTTCAAGACCCAGAAAGGTT
				STA	CCAGTTGGTGAGGGAATCC
72183817	LIMK2	rs109974299	synonymous_variant	ASP1	AGTTTGGGGAGTTCTGCCAC	BioMark system	✓	3.232e-06	1
				ASP2	AGTTTGGGGAGTTCTGCCAT
				LSP	GGCCCCGTCATCAACAGAGA
				STA	TGTACTGCCACAAGGACTACT
72186914	LIMK2	rs208285581	synonymous_variant	ASP1	GGACGCCATTAGCCAGACC	BioMark system		-	-
				ASP2	GGACGCCATTAGCCAGACG
				LSP	GTGTTCAATCAGGAGCTGCAGT
				STA	GCCTCACACCGCTCCC
72196905	LIMK2	rs382951280	downstream_gene_variant	ASP1	GTTAACTGCTTAATTTATTTGGTCTGCTCT	BioMark system	✓	0.001576	0.34
				ASP2	TTAACTGCTTAATTTATTTGGTCTGCTCC
				LSP	GGTGGGCCCAAATCAGGC
				STA	GAACCAGGCCGCAAGT
72197862	LIMK2	rs209203948	downstream_gene_variant	ASP1	AGCCTCTTTCCTGCAGCTTC	BioMark system	✓	3.125e-06	1
				ASP2	AGCCTCTTTCCTGCAGCTTT
				LSP	CTGTCTGTCCTTCCCTTTGG
				STA	GCCATGCTGCACAGCC
72209493	PIK3IP1	rs137145085	upstream_gene_variant	ASP1	GGGAAAGGGCAACCATTTT	BioMark system	✓	0.01097	0.359
				ASP2	GGGAAAGGGCAACCATTTC
				LSP	GCTGTGTTTAATAGCCTGGCCTC
				STA	AGATGGATTTCCCACAGGGT
72213003	PIK3IP1	rs135394057	upstream_gene_variant	ASP1	TCGCTCAGTTGTGTCCAACT	BioMark system	✓	2.696e-05	0.864
				ASP2	TCGCTCAGTTGTGTCCAACC
				LSP	CCATGGACAGAGGAGCCTCA
				STA	CGTGGGATTACCTATGCTAAGTAAT
72225102	PATZ1	rs211401623	downstream_gene_variant	ASP1	TCCCGGGTCGGAACCT	BioMark system	✓	0.003999	0.359
				ASP2	CCCGGGTCGGAACCC
				LSP	CCTGGAGCAGCATCATGGG
				STA	TCCTCTGCCTCTCTCCTCT
72230529	PATZ1	rs109760639	3_prime_UTR_variant	ASP1	GTAGTTAAAAACGAATAAAAATCTTCTCAGCTACA	BioMark system	✓	3.232e-06	1
				ASP2	AGTTAAAAACGAATAAAAATCTTCTCAGCTACG
				LSP	CGGCTGGGAAATGCTGTGAAT
				STA	CGACAGGGCTGGAGCG
72238201	PATZ1	rs137029230	splice_region_variant	ASP1	GCAGTATCTGTAACCGAGGTAATCT	BioMark system	✓	0.006852	0.305
				ASP2	GCAGTATCTGTAACCGAGGTAATCG
				LSP	CCCGACGTGAGGAAACAGC
				STA	GGGCCCAGCAACTTCTG
72249737	PATZ1	rs110463592	upstream_gene_variant	ASP1	CCCACTGACTACGAAGGGG	BioMark system	✓	4.188e-06	0.952
				ASP2	ACCCACTGACTACGAAGGGA
				LSP	GAAAGACTTGCCCTACACCACA
				STA	CGTGTGGAGACACTGAGGA
72268693	DRG1	rs478426835	upstream_gene_variant	ASP1	CAGATGTAAGCACTTCCTTCTTTGAAC	BioMark system	✓	5.182e-06	1
				ASP2	CAGATGTAAGCACTTCCTTCTTTGAAT
				LSP	CAATGCCAAGTGTCAGAAGAGGT
				STA	AGCCATTTTCTGACCCAAACC
72274500	DRG1	rs109372965	synonymous_variant	ASP1	GAACAAGGCCACAGCACAC	BioMark system	✓	7.203e-06	0.785
				ASP2	AGAACAAGGCCACAGCACAT
				LSP	CCCTGCGAAGCTTAGCAAGAC
				STA	AGATGGCTCGGACTCAGAAG
72288180	DRG1	rs209328996	3_prime_UTR_variant	ASP1	CATTCAGATTGTGAAGAAGTGATGCC	BioMark system		-	-
				ASP2	CATTCAGATTGTGAAGAAGTGATGCT
				LSP	GGCTTGGCCCAGCAGATG
				STA	ACCATACGTTGGAGGACGA
72288727	DRG1	rs440007902	downstream_gene_variant	ASP1	GCAGAGTTCCACAGCTAATTAAAGGT	BioMark system	✓	0.01646	0.305
				ASP2	CAGAGTTCCACAGCTAATTAAAGGC
				LSP	CCGACCAGACACATTGGGCT
				STA	AGGAAACTGACACAGAGATCAAGT
72425701	PISD	rs110678661	downstream_gene_variant	ASP1	CGGGCGGCTGGGAC	BioMark system	✓	6.208e-06	1
				ASP2	CGGGCGGCTGGGAT
				LSP	GCCAGCTGAGAGGAAGCCC
				STA	TTGAGGAGGAGCTGCAGAA
72426304	PISD	rs432554122	3_prime_UTR_variant	ASP1	GCTGGTAGGATCTATTATCGACCC	BioMark system	✓	8.858e-06	0.952
				ASP2	AGCTGGTAGGATCTATTATCGACCA
				LSP	CACAAGCTCGCCCCTGG
				STA	GCGAGTGACCTTTCGGAG
72427829	PISD	rs800111521	splice_region_variant	ASP1	CCACTTCCCAGGTAGGCT	BioMark system	✓	7.325e-06	1
				ASP2	CCACTTCCCAGGTAGGCC
				LSP	CCGAGGCGCTCGTCCG
				STA	CTGGACCGTCTCCCACA
72427927	PISD	rs478867926	synonymous_variant	ASP1	CGCGAAGGGAACGAGCTT	BioMark system	✓	8.858e-06	1
				ASP2	CGCGAAGGGAACGAGCTC
				LSP	TGGAAGCAGTGGTAGTCCCC
				STA	GAGCCAGCTGGTCACG
72455917	PISD	rs133131598	upstream_gene_variant	ASP1	CAAAGTTTATTCCTGTTGTAGCGTATATCAG	BioMark system	✓	0.01637	0.305
				ASP2	CAAAGTTTATTCCTGTTGTAGCGTATATCAA
				LSP	AGATCTGTGAGCAGCAACTAAGACC
				STA	TTCAAAGTTTATTCCTGTTGTAGCGT
72690608	SLC5A1	rs381793065	missense_variant	ASP1	CTCGGCGGTGGCCG	BioMark system	✓	1.672e-05	0.775
				ASP2	CTCGGCGGTGGCCA
				LSP	GCTGCCACTATGGACAGTAGCA
				STA	CGGATGCGCTCGTAGG
72727441	SLC5A1	rs208664566	missense_variant	ASP1	GACCTCTTATGGAAACACCACCA	BioMark system	✓	7.659e-05	0.604
				ASP2	ACCTCTTATGGAAACACCACCG
				LSP	TGGAAGGAGTCAGCCCTCG
				STA	CATGAATGCCATTCCAACTGTG
72729254	SLC5A1	rs133353838	synonymous_variant	ASP1	GCGATGTTGGTACAGCCC	BioMark system	✓	6.518e-05	0.423
				ASP2	GGCGATGTTGGTACAGCCA
				LSP	CTGCACGGTCCCCTCAGA
				STA	CCACCAAGGTCGGGTAGG
72734578	SLC5A1	rs211554967	synonymous_variant	ASP1	AGGCGATGCTGACACCG	BioMark system	✓	0.0001127	0.659
				ASP2	AGGCGATGCTGACACCA
				LSP	CTTGTTGACACCCTGCTGTGG
				STA	ATGGGCACCCAGGCG
72770670	SLC5A4	rs110451303	missense_variant	ASP1	GTTGGGATGGCATTCATGTACTTC	BioMark system	✓	7.785e-05	0.604
				ASP2	GTTGGGATGGCATTCATGTACTTG
				LSP	TTTGCCGAAGTCGGAGGCTA
				STA	AGGTTGTCTCCCTCCACTATG
72785448	SLC5A4	rs801262249	upstream_gene_variant	ASP1	TTTGGCCACCTCATGCA	BioMark system		-	-
				ASP2	TTTGGCCACCTCATGCG
				LSP	GCCCCCAATCCCTCCCA
				STA	GATGCTGAAGCTGAAACTCCA
72785456	SLC5A4	rs797554077	upstream_gene_variant	ASP1	GCCACCTCATGCGAAGAGTTA	BioMark system		-	-
				ASP2	CCACCTCATGCGAAGAGTTG
				LSP	CCCAATCCCTCCCAGCATCA
				STA	GCTGAAACTCCAGCACTTTGG
72785480	SLC5A4	rs478245950	upstream_gene_variant	ASP1	TGACTCATTGGAAAAGACTCTGATGA	BioMark system		-	-
				ASP2	GACTCATTGGAAAAGACTCTGATGC
				LSP	GTCCCCTTCTCCTCCTGCC
				STA	GCCACCTCATGCGAAGAG
72812473	LOC100297192	rs43019373	upstream_gene_variant	ASP1	TGTCCAGTGACCCAGCG	BioMark system		-	-
				ASP2	CTGTCCAGTGACCCAGCA
				LSP	TCGGAGTCGGCAGCACAG
				STA	GAAGATCAGAGATGTGCATTCACT
72813226	LOC100297192	rs209460759	upstream_gene_variant	ASP1	CCCCTGGTGGCGGATG	BioMark system		-	-
				ASP2	CCCCTGGTGGCGGATA
				LSP	TGAGCAGCACCTTGCTCCTA
				STA	GAGCAGGTGCACAGCG
72813432	LOC100297192	rs208952248	upstream_gene_variant	ASP1	CCCCTTCACCCTCCACTTG	BioMark system		-	-
				ASP2	CCCCTTCACCCTCCACTTC
				LSP	CTGGGAGTGAAGCTGCACC
				STA	GGACTGACGACCACCTGA
72815138	LOC100297192	rs471705338	5_prime_UTR_variant	ASP1	CCAGGCCATGGTGGACAT	BioMark system		-	-
				ASP2	CCAGGCCATGGTGGACAC
				LSP	ACAGAAGGCAGGACGCCC
				STA	ACCTGTGCAGAGAGTGACC
72826272	IGLL1	rs477751443	upstream_gene_variant	ASP1	ACTCACATGCACTACAGGGTAAATTAC	BioMark system		-	-
				ASP2	ACTCACATGCACTACAGGGTAAATTAT
				LSP	GAGTCAACTTTCCCAAAACTGGCT
				STA	GTCACACATCCACTGTGTAACA
72826341	IGLL1	rs132662305	upstream_gene_variant	ASP1	TCAAAGCCAGTTTTGGGAAAGTG	BioMark system		-	-
				ASP2	TTCAAAGCCAGTTTTGGGAAAGTT
				LSP	GGCCCAGACATACATCCTGTGA
				STA	CAACTCTTCCTGAACTGTGTAACTT
72826580	IGLL1	rs137262928	upstream_gene_variant	ASP1	CCCACAATGCTCTGATCACCT	BioMark system		-	-
				ASP2	CCACAATGCTCTGATCACCG
				LSP	CTGATCACCCACTGGACTCCT
				STA	TTTCATGCAAATGACCGTCCT
72826923	IGLL1	rs134851304	synonymous_variant	ASP1	GCTGTGCTGACTCAGCCA	BioMark system		-	-
				ASP2	GCTGTGCTGACTCAGCCG
				LSP	ACCTGTTGGTACCAGCCCAC
				STA	CCCAGGCTGTGCTGAC
72827086	IGLL1	rs460024334	stop_gained	ASP1	GGGGGTCCCCGACC	BioMark system		-	-
				ASP2	CGGGGGTCCCCGACT
				LSP	GTGGCTGTGTTGCCAGACTT
				STA	CATCATCTATGGTAGTAGCAGTCGA
73000991	ZNF280B	rs798390830	downstream_gene_variant	ASP1	GTCATAGGGTTATTATCCTTCCTCTAATCT	BioMark system	✓	0.0003762	0.522
				ASP2	GTCATAGGGTTATTATCCTTCCTCTAATCC
				LSP	GCCCTTGGAGACTGCAAGAAAA
				STA	TGCAGGAATTGTCTCGTTTATTTCA
73002264	ZNF280B	rs135447964	downstream_gene_variant	ASP1	CATTCAGATCAAACAAAATTGTACTTCATGAATTA	BioMark system	✓	0.0005118	0.522
				ASP2	CATTCAGATCAAACAAAATTGTACTTCATGAATTT
				LSP	AACCAATGGGTAATTTGTGTGTGTGTT
				STA	ACAGGTAATATCATTTTTAAAAAACATCTCAACA
73003685	ZNF280B	rs384311067	missense_variant	ASP1	CTCTGAATCAAGATCAACAGATAGTCCTATTAT	BioMark system	✓	6.218e-06	0.551
				ASP2	CTCTGAATCAAGATCAACAGATAGTCCTATTAG
				LSP	GTGAAATATTTTTATAATCAGGTTTAGACAAAGGCTCA
				STA	AGATTGTCTTGCCAGTTTCTGAC
73011023	ZNF280B	rs381504721	upstream_gene_variant	ASP1	TCACTGGACTCCCCTGGT	BioMark system	✓	0.0003762	0.522
				ASP2	CACTGGACTCCCCTGGC
				LSP	ACAGTCGCCAGGGCACA
				STA	CCCCTGAGGGCTGTGA
73022837	ZNF280A	rs800635672	upstream_gene_variant	ASP1	GGACATCTGTAACCTCACATAGCATG	BioMark system	✓	0.0003762	0.49
				ASP2	GGACATCTGTAACCTCACATAGCATC
				LSP	AACTGCATCACAGGTGTGTCTGTA
				STA	AGTTCCAAGACCCCCAGTG
73265955	SLC2A11	rs379581871	missense_variant	ASP1	CAGACACAGAGGAACGGCAT	BioMark system	✓	0.01569	0.245
				ASP2	AGACACAGAGGAACGGCAC
				LSP	TCTCTTGCAACCCCCAGGAG
				STA	AGTACACAGCCGCGCA
73266091	SLC2A11	rs41856306	missense_variant	ASP1	GGGGCCAGCCCACA	BioMark system		-	-
				ASP2	GGGGCCAGCCCACG
				LSP	GGAGGAGCTGCACAGACTCA
				STA	TGGACCGGACGACCTC
73273444	MIF	rs41856293	5_prime_UTR_variant	F1	CGCGCGTCGGTCGAGTCC	KASP genotyping assay	✓	0.112	0.175
				F2	CGCGCGTCGGTCGAGTCG
				R	TGGGGCCAGAGCCTACCTTCTT
73291379	GSTT4	rs381086043	upstream_gene_variant	ASP1	TGGACATGAGTTTGAGTAAACTCCA	BioMark system			-
				ASP2	TGGACATGAGTTTGAGTAAACTCCG
				LSP	ACACCAGGCCTCCCTGTT
				STA	GTTGGATGTCATCACCAACTCAAT
73292850	GSTT4	rs382632929	5_prime_UTR_variant	ASP1	CACACACATGCGGGCA	BioMark system	✓	0.0008967	0.522
				ASP2	CACACACATGCGGGCC
				LSP	GAATTTTCCCTTCCCCTCCC
				STA	ATACGGGCCAGTGGCA
73300417	GSTT4	rs134968488	downstream_gene_variant	ASP1	CCACCAGGAAGATCGGAGATTC	BioMark system	✓	3.058e-05	0.543
				ASP2	CCACCAGGAAGATCGGAGATTT
				LSP	CCCACTCCTCGTCGTCCATT
				STA	GGCCAGCCACCAGGA
73307547	GSTT1	rs41255651	3_prime_UTR_variant	ASP1	GGGCAGAGCAGAGGCG	BioMark system	✓	1.213e-05	0.808
				ASP2	GGGCAGAGCAGAGGCA
				LSP	GCCCAAAGTGCTGGCCATG
				STA	TTGCTCTGCGAACTGCC
73313044	DDT	rs132990187	upstream_gene_variant	ASP1	GAAATATCTCATTTCTTCCTACTTTGAGGTTTT	BioMark system	✓	0.0002411	0.631
				ASP2	GAAATATCTCATTTCTTCCTACTTTGAGGTTTC
				LSP	CCCTCACTTTGCCACACACA
				STA	ACCCAGAAATTAGATCAACATTTAGTG
73314354	DDT	rs211120752	upstream_gene_variant	ASP1	CCAGGCCTCATCGCTGAG	BioMark system	✓	1.482e-05	0.808
				ASP2	CCAGGCCTCATCGCTGAC
				LSP	CTGCCTGATGTGAGGACCCA
				STA	CCATCCTGCACATTTCAGCC
73314600	GSTT2	rs41856312	missense_variant	ASP1	ACCAAGTCCGCCACTGAG	BioMark system	✓	9.412e-06	0.694
				ASP2	ACCAAGTCCGCCACTGAC
				LSP	GGACCAGGACTTCCTGGCT
				STA	GCACTCACATGCATCAGCTC
73315120	GSTT2	rs41856310	missense_variant	ASP1	CCGGGACTCACTACAAGAACAG	BioMark system	✓	1.482e-05	0.808
				ASP2	CCGGGACTCACTACAAGAACAT
				LSP	TGCCATGAAGGAGAGGCTGAA
				STA	CTTAAGAGTGCCGTGGCAG
73315176	DDT	rs41856309	3_prime_UTR_variant	ASP1	GCACTCTTAAGAAGTGGTGCTC	BioMark system	✓	1.293e-05	0.763
				ASP2	GCACTCTTAAGAAGTGGTGCTG
				LSP	AGCCGTGTTTTGGCCCAC
				STA	AGTGAGTCCCGGCCAG
73315538	GSTT2	rs110593732	downstream_gene_variant	ASP1	AACAACTTTCCAACGCTGATGAAAA	BioMark system	✓	1.482e-05	0.808
				ASP2	ACAACTTTCCAACGCTGATGAAAG
				LSP	GGATGTCTGTTGATGTGGCCAA
				STA	TCAACGACCTTCGTTATTTACAATTCT
73320451	DDT	rs377882599	downstream_gene_variant	ASP1	AAGAGGCTGAGTAGCTTGGTTC	BioMark system		-	-
				ASP2	AAGAGGCTGAGTAGCTTGGTTT
				LSP	GTTTTATTGGTCCCCCGCGT
				STA	AGCTCAGTAGGAAAATTCAGTGGA
73344200	MIR2893	rs460404707	upstream_gene_variant	ASP1	GTTCATTCACCCATTCAGCAGATAC	BioMark system	✓	0.0002126	0.659
				ASP2	GTTCATTCACCCATTCAGCAGATAT
				LSP	ACACAGCAGCTGGCCAGA
				STA	GGCCCTGGTGTGAATCATT
73344747	MIR2893	rs385131790	upstream_gene_variant	ASP1	GGGCAGCTCCAGCAGA	BioMark system	✓	0.0001117	0.502
				ASP2	GGGCAGCTCCAGCAGG
				LSP	CAGTGGTGGTCTGCTTCTGG
				STA	TTTTTGCTTGGTCCCCAGG
73346655	MIR2893	rs208611946	downstream_gene_variant	ASP1	GGACGCTTCTGATAAATTAAAGGTCTTAAC	BioMark system	✓	0.0001124	0.659
				ASP2	GGACGCTTCTGATAAATTAAAGGTCTTAAT
				LSP	TGTACATCAAAGAAAACAGAAGCTGCAATT
				STA	GGACGCTTCTGATAAATTAAAGGTCT
73406478	SUSD2	rs382878895	upstream_gene_variant	ASP1	GCGACCCTATGAATCACAGCAT	BioMark system		-	-
				ASP2	CGACCCTATGAATCACAGCAC
				LSP	TGAACTCCGGGAGTTGGTGAT
				STA	TCAGTCGTGTCCGACTCTTT
73407195	SUSD2	rs385256173	upstream_gene_variant	ASP1	GTGGCTACACCCCCCTC	BioMark system	✓	0.0001331	0.502
				ASP2	GTGGCTACACCCCCCTG
				LSP	GCAGCGATCCAGAGAGCCAG
				STA	GTGCCCAGCATCTGCTT
73413778	SUSD2	rs134399551	missense_variant	ASP1	GGACATTCAACAACGACCCAA	BioMark system	✓	8.268e-05	0.543
				ASP2	GGACATTCAACAACGACCCAG
				LSP	GCGCAGGGTGAAGTCATCG
				STA	CTGAAAAGTTCCTGACCCACA
73414090	SUSD2	rs110487125	missense_variant	ASP1	CCCCGAGGAAAGCTCCC	BioMark system	✓	4.198e-05	0.543
				ASP2	CCCCGAGGAAAGCTCCG
				LSP	CAGGTCAGCTGCCGCAC
				STA	GCATGACCCCACTTTCCTG
73414217	SUSD2	rs109897058	missense_variant	ASP1	GCTCTGCACGCGAAGCT	BioMark system		-	-
				ASP2	CTCTGCACGCGAAGCC
				LSP	GCAACGCCTCGCGAGT
				STA	GCTCACCGGGCTGCA
73415326	SUSD2	rs136201923	3_prime_UTR_variant	ASP1	GGAGACAGGCCTCAGGATTT	BioMark system	✓	7.261e-06	0.748
				ASP2	GGAGACAGGCCTCAGGATTC
				LSP	AAACCCTAGTTCTCCAGGCCC
				STA	GCTGGCATGTCAGGGTTC
73415997	SUSD2	rs211499134	downstream_gene_variant	ASP1	CTCCAACCCACAAGCCCT	BioMark system	✓	7.261e-06	0.748
				ASP2	TCCAACCCACAAGCCCC
				LSP	GATGGTGCCGGGTTTCCAT
				STA	GGCAGCAAGCACCCAC
73416295	SUSD2	rs459902739	downstream_gene_variant	ASP1	CAAGACTGGGGATTCGAGGT	BioMark system	✓	0.000478	0.554
				ASP2	AAGACTGGGGATTCGAGGC
				LSP	CTCGGCCAAGGTTCATGCAG
				STA	CTTGGGTAACCTGTACAACTTCC
73418101	SUSD2	rs210910089	downstream_gene_variant	ASP1	TGTGTATTTCGCTGCTGCTCTTTA	BioMark system		-	-
				ASP2	GTGTATTTCGCTGCTGCTCTTTC
				LSP	GGGCTGCAGTCCATGGG
				STA	GACAGTCCGCTTTCTGTTGT
73424620	GGT5	rs382896688	downstream_gene_variant	ASP1	CATAGAGGATAATGGGGGAAGGG	BioMark system		-	-
				ASP2	CATAGAGGATAATGGGGGAAGGA
				LSP	GGAAGAAAGCCTGGCTTGCTG
				STA	CCAAAGTAGTTTTTATACCTTAAGTTGTGC
73427287	GGT5	rs135059506	splice_region_variant	ASP1	CCGGGAGTCCCCAGAA	BioMark system	✓	7.261e-06	0.748
				ASP2	CCGGGAGTCCCCAGAC
				LSP	TCTCTGCGGTGGCTCAGG
				STA	GCGAGGGCGCGTTCTA
73427425	GGT5	rs210167785	splice_region_variant	ASP1	GCGAATCTGCCCTGACTCG	BioMark system	✓	7.709e-06	0.748
				ASP2	GCGAATCTGCCCTGACTCC
				LSP	GGGCCGCTCACCTGGAA
				STA	CTGGCTGGGAAGCGAA
73436635	GGT1	rs109325809	downstream_gene_variant	ASP1	GCTCAGGGAGCTCCAGG	BioMark system	✓	3.114e-06	0.748
				ASP2	GCTCAGGGAGCTCCAGT
				LSP	CCTTGTTCCTGCGGAGGTG
				STA	GCGCCTGGGGAACTG
73438115	GGT5	rs380994913	upstream_gene_variant	ASP1	GTCTCCTCGACCCCCC	BioMark system		-	-
				ASP2	GGTCTCCTCGACCCCCA
				LSP	CCGACTGGCTCTCATCCGC
				STA	CTTCATGCCCACCGCC
73442744	GGT1	rs135652391	missense_variant	ASP1	CCGCATCACCTTCCCGTC	BioMark system	✓	2.856e-06	0.748
				ASP2	CCGCATCACCTTCCCGTT
				LSP	CCTCACAAGAGCACCCCCG
				STA	GGTCACGCGGTCCCC
73447648	GGT1	rs41854704	5_prime_UTR_variant	F1	GCTCGGGCCGCCCACCC	KASP genotyping assay	✓	0.000244	0.534
				F2	GCTCGGGCCGCCCACCA
				R	TGTTCACCACGAACATCGGCATGAT
73447704	GGT1	rs41854703	5_prime_UTR_variant	ASP1	CCCAGCTATTTCTGCAGCCA	BioMark system	✓	0.0003374	0.499
				ASP2	CCAGCTATTTCTGCAGCCG
				LSP	CACAGAGACGGTGTGGGC
				STA	CCACGGAGCGTGAAGGA
73452796	GGT1	rs110259747	5_prime_UTR_variant	ASP1	GGCACCACACCCGGAA	BioMark system	✓	3.039e-06	0.748
				ASP2	GGCACCACACCCGGAC
				LSP	TCTCAACCCTGTTCCACCAGG
				STA	CTTGGGCAGGAAGCTCG
73454859	GGT1	rs209562610	upstream_gene_variant	ASP1	ACTTTCAGCTTCACTCATTAAGACCTC	BioMark system	✓	0.0001396	0.587
				ASP2	ACTTTCAGCTTCACTCATTAAGACCTT
				LSP	CCTCTGGCCGGCTCCT
				STA	CATGGACTGTGTAGACCACG
73477749	SNRPD3	rs135153172	downstream_gene_variant	ASP1	GCCTGCCCAGACTTGTCT	BioMark system	✓	0.0003064	0.499
				ASP2	GCCTGCCCAGACTTGTCC
				LSP	CCGAGGAGAGACTGACCGGA
				STA	CAGTCTCTCCTCGGCTGG
73479297	SNRPD3	rs210890126	downstream_gene_variant	ASP1	CAGCTTGAACAACAGGACAT	BioMark system	✓	5.13e-06	0.748
				ASP2	CAGCTTGAACAACAGGACAC
				LSP	GGTCTGGGTCTCGGTTTTTTCC
				STA	TCTTCGGGAGCAGTGTCA
73485318	SNRPD3	rs377837906	upstream_gene_variant	ASP1	GCATCTCTTACACCTCCTGCA	BioMark system	✓	5.13e-06	0.748
				ASP2	GCATCTCTTACACCTCCTGCG
				LSP	CTGAGCTTCCCAAACGGCAC
				STA	CTTCCCGACCCAGGGAT
73485879	GUCD1	rs385362898	upstream_gene_variant	ASP1	GAAAAGATTTCAGAAAGCCCGGAC	BioMark system	✓	2.376e-05	0.713
				ASP2	GAAAAGATTTCAGAAAGCCCGGAG
				LSP	GGAGACCAGGTCTCCTGCC
				STA	GAAAGAAAAGATTTCAGAAAGCCCG
73485885	GUCD1	rs477083181	upstream_gene_variant	ASP1	CAGAAAGCCCGGACTCTTGA	BioMark system		-	-
				ASP2	AGAAAGCCCGGACTCTTGC
				LSP	CAGGTCTCCTGCCTGAAGAGA
				STA	CCCAGATAGCTGATATGCATATGAA
73487186	GUCD1	rs381885443	upstream_gene_variant	ASP1	TGTTGAGCTCTGAGCGAAACC	BioMark system	✓	1.11e-05	0.785
				ASP2	GTTGAGCTCTGAGCGAAACG
				LSP	ACCAGCCGGAGCGCA
				STA	ACCTTGGGCCGACCG
73497369	GUCD1	rs110935010	3_prime_UTR_variant	ASP1	GACGACCAAGACTTAGGTGCT	BioMark system	✓	0.0004921	0.499
				ASP2	ACGACCAAGACTTAGGTGCC
				LSP	CGGGTTACCTCTGGCCAGG
				STA	AGGCGTCCAGCAGCG
73497878	GUCD1	rs385512123	3_prime_UTR_variant	ASP1	GCAGGTTAGAAGGCACCCA	BioMark system	✓	0.0003038	0.554
				ASP2	GCAGGTTAGAAGGCACCCG
				LSP	CCCCGCGACCAGGCA
				STA	GGAGCGAGCCTCTCGG
73498117	GUCD1	rs377986393	3_prime_UTR_variant	ASP1	CAAAAGGGATCTTACGCATCACA	BioMark system	✓	0.0003041	0.554
				ASP2	CAAAAGGGATCTTACGCATCACG
				LSP	GGCTCATTACAAACAAGAGAACACGT
				STA	CTCCCCGGCCACCTAG
73498707	GUCD1	rs210153808	downstream_gene_variant	ASP1	CGGGCCCCGCATCG	BioMark system	✓	5.13e-06	0.748
				ASP2	CGGGCCCCGCATCA
				LSP	ATCACTCAGGACTTGCCTGGT
				STA	AAGTTTCCTGACCAAACCTGC
73650492	SPECC1L	rs110207201	missense_variant	ASP1	AGCACTTGCACAGGTAATAAAGAGT	BioMark system	✓	0.04262	0.13
				ASP2	GCACTTGCACAGGTAATAAAGAGC
				LSP	GGTGCGCTCACGCAATCT
				STA	CGAGTTCTTCAACCAAGCGG
The positions were based on the bovine genome, UMD3.1.
ASP, allele-specific primer; LSP, locus-specific primer; STA, specific target amplification
Method, method for genotyping; Genotyping, polymorphisms for which genotypes were obtained by genotyping
p-value, association between the polymorphisms and FAR tested by ANOVA

## Sheet: Table S2
Table S2 Number of polymorphisms located in the candidate region and showing LD (r2 > 0.1) with top SNP
Annotation	LD with top SNP (r2)									Total number of polymorphisms	Total number of genes*
	0.9–1.0	0.8–0.9	0.7–0.8	0.6–0.7	0.5–0.6	0.4–0.5	0.3–0.4	0.2–0.3	0.1–0.2
stop_gained	0	0	0	0	0	0	0	1	1	2	2
missense_variant	0	1	2	3	4	0	0	4	10	24	16
5_prime_UTR_variant	0	0	4	0	2	1	0	2	4	13	7
3_prime_UTR_variant	2	1	2	0	2	1	2	14	10	34	16
upstream_gene_variant	3	21	21	33	40	15	25	95	240	493	50
downstream_gene_variant	3	16	32	6	26	8	12	90	123	316	52
splice_region_variant	2	0	2	0	1	0	2	1	3	11	9
synonymous_variant	9	0	2	5	5	2	7	12	9	51	19
frameshift_variant	0	0	0	0	0	0	0	0	1	1	1
intron_variant	89	72	113	461	511	250	271	836	1000	3603	48
Total**	107	84	167	502	569	266	310	1027	1260	4292	60
* The total number of genes where the polymorphisms were located
** Polymorphisms with multiple annotations, resulting from spanning across multiple genes, were counted only once.

## Sheet: Table S3
Table S3 Function of genes located within candidate region and having polymorphisms of r2 > 0.1 with top SNP
Gene symbol	Gene name	Start	Stop	Strand	Function
ZMAT5	zinc finger matrin-type protein 5	71015440	71038221	minus	Putatively involved in nuclear RNA processing and post-transcriptional regulation
UQCR10	ubiquinol-cytochrome c reductase subunit 10	71038456	71040694	plus	Component of mitochondrial respiratory chain complex III and involved in oxidative phosphorylation
ASCC2	activating signal cointegrator 1 complex subunit 2	71057870	71093926	minus	Component of the activating signal cointegrator complex and involved in transcriptional regulation and DNA damage response
MTMR3	myotubularin related protein 3	71120243	71253712	plus	Phosphoinositide phosphatase involved in membrane trafficking and regulation of autophagy
HORMAD2	horna domain containing 2	71283523	71354792	plus	Involved in regulation of meiotic chromosome pairing and recombination
OSM	oncostatin m	71433440	71437444	minus	Cytokine involved in inflammation, immune regulation, and tissue remodeling
GATSL3	gats protein like 3	71452536	71457053	minus	Poorly characterized protein with limited functional annotation
TBC1D10A	tbc1 domain family member 10a	71459354	71470127	minus	Regulates small GTPase signaling and intracellular membrane trafficking
SF3A1	splicing factor 3a subunit 1	71497412	71517131	minus	Essential component of the spliceosome required for pre-mRNA splicing
CCDC157	coiled-coil domain containing 157	71517208	71529381	plus	Coiled-coil domain protein with a putative role in intracellular structural organization
SEC14L2	sec14 like lipid binding 2	71546046	71574045	plus	Lipid-binding protein involved in intracellular lipid transport and lipid homeostasis
MTFP1	mitochondrial fission process 1	71575451	71589036	plus	Regulates mitochondrial fission and mitochondrial morphology
SEC14L3	sec14 like lipid binding 3	71584075	71593891	minus	SEC14-like lipid-binding protein implicated in lipid transport and membrane regulation
SEC14L4	sec14 like lipid binding 4	71606575	71619991	minus	SEC14-like lipid-binding protein implicated in lipid transport and membrane regulation
GAL3ST1	galactose-3-o-sulfotransferase 1	71660017	71678806	minus	Catalyzes sulfation of galactolipids and is involved in sulfatide biosynthesis
PES1	pescadillo ribosomal biogenesis factor 1	71680671	71700452	minus	Involved in ribosome biogenesis and cell proliferation
TCN2	transcobalamin 2	71711443	71727450	plus	Binds and transports vitamin B12 in circulation
SLC35E4	solute carrier family 35 member e4	71733169	71739630	plus	Putative nucleotide sugar transporter involved in glycosylation processes
DUSP18	dual specificity phosphatase 18	71750227	71755793	minus	Dual-specificity phosphatase involved in regulation of phosphorylation-dependent signaling
C17H5orf52	chromosome 5 open reading frame 52 homolog	71755943	71760588	plus	Poorly characterized open reading frame with limited functional annotation
OSBP2	oxysterol binding protein 2	71771681	71894872	plus	Oxysterol-binding protein involved in intracellular sterol transport and lipid signaling
MORC2	morc family cw-type zinc finger 2	71919958	71962636	minus	Chromatin-associated protein involved in transcriptional regulation and DNA damage response
TUG1	taurine upregulated gene 1 (long non-coding rna)	71964725	71972439	plus	Long non-coding RNA involved in transcriptional and epigenetic regulation
SMTN	smoothelin	72041464	72064314	plus	Cytoskeletal protein associated with smooth muscle differentiation and contractile function
SELENOM	selenoprotein m	72064476	72068000	minus	Selenoprotein involved in redox regulation and cellular stress responses
INPP5J	inositol polyphosphate-5-phosphatase j	72074669	72086276	plus	Phosphoinositide phosphatase that negatively regulates phosphatidylinositol signaling pathways
PLA2G3	phospholipase a2 group iii	72086393	72092333	minus	Secreted phospholipase involved in lipid metabolism and inflammatory mediator production
RNF185	ring finger protein 185	72108603	72138746	plus	E3 ubiquitin ligase involved in protein quality control and organelle-associated degradation
LIMK2	lim domain kinase 2	72142468	72196938	plus	Phosphorylates cofilin and inhibits its actin depolymerization activity
PIK3IP1	phosphoinositide-3-kinase interacting protein 1	72198072	72208758	minus	Regulates binding activity of the phosphatidylinositol 3-kinase catalytic subunit
PATZ1	poz/btb and at-hook containing zinc finger 1	72229523	72247270	minus	Involved in chromatin remodeling and transcriptional regulation
DRG1	developmentally regulated gtp binding protein 1	72273494	72292527	plus	Regulates GTPase activity, identical protein binding activity, and potassium ion binding activity
PISD	phosphatidylserine decarboxylase	72425874	72453581	minus	Catalyzes the conversion of phosphatidylserine to phosphatidylethanolamine in the mitochondrial inner membrane
YWHAH	tyrosine 3-monooxygenase/tryptophan 5-monooxygenase activation protein eta	72602054	72630812	plus	Binds phosphoserine-containing proteins and mediates signal transduction
SLC5A1	solute carrier family 5 member 1	72690558	72741954	plus	Mediates uptake of dietary glucose and galactose from the intestinal lumen
SLC5A4	solute carrier family 5 member 4	72747416	72782565	minus	Regulates glucose:sodium symporter activity and proton transmembrane transporter activity
LOC100297192	uncharacterized loc100297192	72849440	72849970	minus	Uncharacterized gene with no well-defined biological function
IGLL1	immunoglobulin lambda like polypeptide 1	72870374	72870910	minus	Component of the surrogate light chain required for early B cell development
ZNF280B	zinc finger protein 280b	73002286	73010751	minus	Upregulates MDM2 expression and negatively regulates p53 expression
ZNF280A	zinc finger protein 280a	73020122	73021815	minus	Regulates gene expression as a transcription factor
SMARCB1	swi/snf related, matrix associated, actin dependent regulator of chromatin subfamily b member 1	73222619	73239874	plus	Component of a complex that relaxes repressive chromatin structures
DERL3	derlin 3	73240969	73243689	minus	Involved in degradation of misfolded glycoproteins in the endoplasmic reticulum
SLC2A11	solute carrier family 2 member 11	73251272	73266821	plus	Involved in transport of glucose and fructose across the plasma membrane
MIF	macrophage migration inhibitory factor	73273379	73274171	plus	Regulates macrophage function in host defense by suppressing the anti-inflammatory effects of glucocorticoids
GSTT4	glutathione s-transferase theta 4	73292733	73297355	plus	Exhibits glutathione transferase activity and is involved in glutathione metabolic processes
GSTT1	glutathione s-transferase theta 1	73300066	73307796	plus	Catalyzes conjugation of reduced glutathione to various electrophilic and hydrophobic compounds
GSTT2	glutathione s-transferase theta 2	73309907	73315353	plus	Catalyzes conjugation of reduced glutathione to various electrophilic and hydrophobic compounds
DDT	d-dopachrome tautomerase	73316336	73319009	plus	Converts D-dopachrome to 5,6-dihydroxyindole
MIR2893	microrna 2893	73346080	73346140	plus	Involved in post-transcriptional regulation of gene expression
SUSD2	sushi domain containing 2	73408384	73415956	plus	Involved in negative regulation of the G1/S phase transition of the cell cycle and negative regulation of cell division
GGT5	gamma-glutamyltransferase 5	73425745	73435060	minus	Converts leukotriene C4 to leukotriene D4
GGT1	gamma-glutamyltransferase 1	73435179	73453729	minus	Transfers the gamma-glutamyl moiety of glutathione to various amino acid or dipeptide acceptors
SNRPD3	small nuclear ribonucleoprotein d3 polypeptide	73479562	73495990	minus	Core component of the spliceosome that functions in pre-mRNA splicing
GUCD1	guanylyl cyclase domain containing 1	73486797	73498183	plus	Involved in convergence of cardiac signaling pathways on titin
UPB1	ureidopropionase 1	73496995	73527423	minus	Catalyzes the final step of the pyrimidine degradation pathway
SPECC1L	sperm antigen with calponin homology and coiled-coil domains 1 like	73594840	73681772	minus	Cytoskeletal-associated protein involved in cell adhesion and cell migration
MIR2323	microrna 2323	73635821	73635896	minus	MicroRNA involved in post-transcriptional regulation of gene expression
RSPH14	radial spoke head component 14	73796099	73847918	plus	Component of the radial spoke head involved in ciliary structure and motility
LOC531152	uncharacterized loc531152	73881055	73899731	minus	Uncharacterized gene with no well-defined biological function
LIF	leukemia inhibitory factor	71412159	71429063	minus	Cytokine involved in cell differentiation, immune regulation, and reproductive processes
